# Supplementary material for: Food Additive Solvents Increase the Dispersion, Solubility, and Cytotoxicity of ZnO Nanoparticles
Source: Nanomaterials (Basel). 2023 Sep 17;13(18):2573. doi: 10.3390/nano13182573 (PMC10534380; doi:10.3390/nano13182573)
Supplement: Supplementary file 1 [file nanomaterials-13-02573-s001.zip]

Archive with 1 entries (1 files):
- nanomaterials-2606263-supplementary.pdf
